# Supplementary material for: Principles and application of LIMS in mouse clinics
Source: Mamm Genome. 2015 Jul 25;26(9-10):467–81. doi: 10.1007/s00335-015-9586-7 (PMC4602070; doi:10.1007/s00335-015-9586-7)
Supplement: Supplementary file 1 — Supplementary material 1 (XLSX 43 kb) [file 335_2015_9586_MOESM1_ESM.xlsx]

## Sheet: Blatt1
LIMS Decision Support Catalogue
Institute:				LIMS:		Date:
Contact:								1 Priority shows the importance of the single features for the own company. We suggest a five-tiered priority ranking system and additionally a knock-out sign, which should be used for all features that are obligatory for the company.	2 Available should show whether the LIMS in question supports this feature.
	General topic	Topic	Process (according to Fig. 1)	Feature	Notes	Prioritiy 1	Available 2	Comments
Features & Functions	Basic animal and sample management	Animal management	Mouse Import	import of mice				Does LIMS supports the insert into the database of mice that are imported from external sources into the facility?
			Mouse Management	managing basic mouse attributes				Is the management of basic mouse attributes, as sex, genotype, lineage, allelic composition, date of birth, culling, date of death, supported?
		Animal tracking	Mouse Management	physical identification marks (ear notches, ear labels, RFIDs)				Can animals be tracked by their specific physical identification marks (e.g. ear notches, ear labels, RFIDs)?
			Mouse Management	allocating room, rack, cage				Is the allocation of mice in the facility tracked by LIMS?
			Mouse Management	managing cage and rack capacity				Does LIMS keep track of the cage and rack capacity?
		Breeding & Genealogy support	Mouse Production	set up matings				Is breeding supported by LIMS, either by matings or embryo transfer? Can the resulting litters be reported to LIMS, with birth date and number of pups? Can these litters be weaned, meaning that each pup becomes an individual mouse in LIMS?
			Mouse Production	embryo transfer
			Mouse Production	litter report
			Mouse Production	weaning
			Mouse Production	pedigrees				Is it possible to keep track of the breeding via pedigrees?
		Printing functions	Mouse Management	cage cards
			Mouse Management	barcodes
			Mouse Production	family trees
			Mouse Production	weaning lists
		Sample management	Sample Management	sample import & registration
			Sample Management	sample tracking				Does LIMS support a consistent sample management, where samples can be tracked through all processes and complying with chain of custody is supported and ensured?
			Sample Management	sample chain of custody
			Sample Archiving	sample storage				Does LIMS keep track of where samples are stored?
	Scientific data related	Data capture & storage	Phenotyping	custom instrument interfacing protocols				Are data captured via interfacing protocols? Does this require custom instrument interfacing protocols or standard instrument interfacing protocols as RS232, ASTM E1394 and HL7?
			Phenotyping	standard instrument interfacing protocols
			Phenotyping	data capture middleware				Does LIMS use middleware for data capture?
			Phenotyping	custom data entry forms				Are data captured via custom entry forms?
		Data analysis, statistics & Data visualisation	Data Analysis	standardised data analysis with statistical methods				Is a statistical data analysis of the collected data supported by LIMS? Is the analysis standardised or can it be customised? Can the data be visualised?
			Data Analysis	customised data analysis
			Data Analysis	data visualisation
		Data QC functions	Data Validation	staging area with interactive data validation				Does LIMS contain a staging area where the data can be validated interactively?
			Data Validation	data tagging				Is it possible to assign specific labels to data?
		Data annotation	Result Annotation	free text annotation				Supports LIMS an annotation of the data? If yes, are these annotations free text, controlled vocabularies or ontological driven?
			Result Annotation	controlled vocabulary annotation
			Result Annotation	ontological annotation
		Data reporting	Result Reporting	PDF/print
			Result Reporting	Intranet
			Result Reporting	Internet
		Data export	Data Export	xls
			Data Export	csv
			Data Export	xml
			Data Export	json
		Interfaces to public databases	Request Management	referencing mouse lineage and alleles				e.g. genes linked to MGI
			Request Management	webservices				Is LIMS able to pull gene list from public databases using webservices?
	Workflow related	Request management	Request Management	internal breeding				Does LIMS support requests? These could be for example requests for breeding, either internal or external, or for phenotyping of specific mouse lines.
			Request Management	external breeding
			Request Management	phenotyping request (CRM functionality)
		Project management	Project Definition	assign & manage specific project properties and metadata
		Scheduling functions	Long-term Scheduling	assign, manage and track tasks according to standard or custom application of procedures to individual mice or mouse cohorts
			Mouse Scheduling	granularity: temporal, line level / mouse level
		Resource management (ERP functions)	Resource Management	assign and manage resources to projects				Does LIMS support enterprise support planning? For example by assigning and managing resources to projects or by managing personnel, devices, reagents, lab spaces and thus to identify resource bottlenecks.
			Resource Management	manage personnel
			Resource Management	devices
			Resource Management	reagents
			Resource Management	lab space
			Resource Management	resource bottlenecks identifiable
		Project controlling	Project Controlling	track project progress				Is controlling of the projects enabled? Particularly can the process of a project be tracked and is it possible to identify project blockers?
			Project Controlling	blockers identifiable
		Workflow customisation	Long-term Scheduling	support of configuration-based customisation/adaption of processes				Is it possible to customise workflows? Is configuration-based customisation enabled or can modifications only be made by coding?
			Long-term Scheduling	only by coding
	Non-science / Administration related	Controlling & Reporting	Cost Accounting	Cost/Financial controlling & Reporting				Does LIMS provide functionalities for controlling and reporting? For example for financial, projects, animal licence, …
			Invoicing	Invoicing
			Project Reporting	Project reporting (e.g. for funders)
			Project Reporting	Animal licence controlling & Reporting to authorities
			Health Monitoring	Animal welfare documentation
		Other	Project Reporting	Business intelligence				Is LIMS able to generate reports on KPIs, etc?
			not applicable	Multi-site capabilities				Can LIMS be run in a multi-site organisation?
	Non-functional	Security	not applicable	system secure
			not applicable	exposed to the Internet
		Speed	not applicable	response time				How fast does the system react to user input?
		Scalability	not applicable	can system grow				Can LIMS cope with growing system requirements? Is it able to handle far more mice, more users or more data?
			not applicable	able to handle more mice, more users, more data
		Integrity	not applicable	Data integrity ensured
		Audit trail	not applicable	Audit trail implemented
		Reliability	not applicable	availability				How reliable is the LIMS? Is it available at any time? Is the LIMS secured during system downtimes? Does it have a backup system?
			not applicable	system downtime
			not applicable	backup
Architecture & technical aspects	Procedural integration & workflow coverage	all processes covered in an integrated system	not applicable					Are all processes of the workflow covered by the LIMS or are additional modules needed?
		all processes covered in a non-integrated system	not applicable
	Technical integration	Technologies and interfaces homogeneous	not applicable					Are the LIMS components homogenous in terms of used technologies?
	Modular vs. monolithic architecture	Integrating	not applicable	legacy modules				How is the architecture build? Are all technological modules homogenous or are different modules mixed? Does LIMS integrate legacy modules, due to the historical development or spreadsheet processes or third-party modules?
			not applicable	spreadsheet management processes
			not applicable	third-party modules
	Interfaces	LIMS internal interfaces	not applicable					Which interfaces are implemented?
		Data capture	not applicable
		Data export	not applicable
	Platform	Application	not applicable	web application
			not applicable	desktop application
		Technologies	not applicable	programming languages
			not applicable	DBMS
		Hosting	not applicable	remote
			not applicable	local
			not applicable	SaaS
		Licensing issues	not applicable	open source
			not applicable	closed source
	Usability, user experience	User interface	not applicable	free navigation				How is the user interface structured?
			not applicable	menus
			not applicable	workflow-driven
			not applicable	self-explanatory UI
		corporate identity	not applicable					Can the LIMS UI be customized to fit corporal design?
		user roles	not applicable					Are different user roles included (e.g. scientist, animal care taker, manager)?
		mobile devices	not applicable					Does LIMS support work with mobile devices?
LIMS environment: institutional policies & other major settings	Central paradigma	workflow follows LIMS	not applicable
		LIMS follows workflow	not applicable
	User	fluctuation	not applicable					Which requirements does LIMS have with regard to users?
		heterogeneity	not applicable
		training level	not applicable
	Language	englisch	not applicable					Which language is supported by LIMS?
		german (or other local language)	not applicable
	Degree of regulation	strict	not applicable					To which amount is LIMS regulated?
		moderate	not applicable
		low	not applicable
	Resources	need for data curation & support	not applicable					Which resources (personnel) does LIMS maintenance need?
		available resources	not applicable
		Sustainability of LIMS resources (developers & curators)	not applicable
	Organisation of facility	strictly organised (SOPs, well-defined processes, good user compliance)	not applicable					Which type of organisation of facility does LIMS support?
		independent user groups	not applicable
	major decision	buy commercial solution	not applicable					What and how much are you ready to invest for your LIMS?
		custom developed LIMS	not applicable
		In-house development	not applicable
	Change, adaption							Are there changes and adaptions that need to be done before LIMS can be used? If yes, which?
